# Supplementary material for: Genetic Gains for Yield and Virus Disease Resistance of Cassava Varieties Developed Over the Last Eight Decades in Uganda
Source: Front Plant Sci. 2021 Jun 21;12:651992. doi: 10.3389/fpls.2021.651992 (PMC8255924; doi:10.3389/fpls.2021.651992)
Supplement: Supplementary file 1 [file Data_Sheet_1.CSV]

Genotype	Year_of_Release	Released_Order	CMDi	CMD	CBSDi	CBSDs	CBSDRi	CBSDrs	DMC	HI	FRYD
ALADO-ALADO	1940	1	53.72	1.65	-11.78	-0.27	-16.09	-0.33	-2.17	0.006	-1.39
BAMUNANIKA	1940	1	41.07	1.11	3.99	0.19	16.24	0.36	-0.28	0.02	2.02
BAO	1940	1	53.53	1.76	-20.59	-0.38	3.29	0.11	-1.72	-0.01	-0.34
MAGANA	1940	1	52.06	0.86	17.48	0.22	4.29	0.03	0.41	-0.027	-4.96
NJULE RED	1940	1	54.46	1.94	22.18	0.41	-9.17	-0.24	0.37	0.016	-1.24
NYARABOKE	1940	1	54.46	1.54	27.35	0.42	-14.57	-0.28	-0.45	-0.027	-6.98
OMO	1940	1	54.57	1.64	-17.05	-0.28	11.53	0.18	0.59	-0.017	1.94
NASE1	1993	2	42.46	0.88	-12.8	-0.26	-21.59	-0.39	0	0.027	-2.93
NASE2	1993	2	22.37	0.08	17.17	0.32	11.42	0.12	-0.5	0.003	2.84
NASE3	1993	2	27.79	0.16	11.06	0.2	9.33	0.13	-0.92	-0.019	-3.74
NASE4	1999	3	-35.93	-0.89	5.91	0.12	-15.31	-0.33	-1.5	0.043	3.35
NASE5	1999	3	33.75	0.91	5.49	0.13	7.09	0.18	-0.67	0.051	8.54
NASE6	1999	3	-35.67	-0.79	21.82	0.43	4.87	0	-1.48	0.012	-3.35
NASE9	2003	4	-1.91	-0.4	17.43	0.36	7.42	-0.01	-0.07	-0.014	1.37
NASE11	2003	4	9.59	-0.29	-0.11	-0.06	7.28	0.22	0.5	0.03	8.71
NASE12	2003	4	-41.35	-0.89	24.66	0.36	2.36	0.07	-0.24	-0.004	-2.21
NASE13	2011	5	-39.75	-0.88	38.31	0.69	35.63	0.85	1.06	-0.028	2.09
NASE14	2011	5	-41.35	-0.92	22.36	0.23	21.79	0.41	0.2	-0.042	-2.49
NASE15	2011	5	-41.35	-0.91	-7.26	-0.19	2.571	0.09	0.83	-0.01	3.76
NASE16	2011	5	-41.35	-0.95	2.11	0.13	13.13	0.28	0.12	-0.001	3.15
NASE18	2011	5	-41.98	-0.94	17.41	0.29	17.31	0.32	0.78	0.001	0.72
NASE19	2011	5	-41.35	-0.91	11.38	0.14	10.95	0.31	0.4	0.001	0.45
NAROCASS1	2015	6	-33.57	-0.81	0.99	0.12	-9.23	-0.21	0.15	0.039	3.81
NAROCASS2	2015	6	-40.89	-0.9	-13.21	-0.29	-5.28	-0.19	0.34	-0.022	-6.2
UG110164	2019	7	-21.97	-0.69	-27.34	-0.46	-7.02	-0.16	-0.29	0.02	2.62
UG110166	2019	7	-33.78	-0.8	17.258	0.18	-13.45	-0.3	-2.21	0.01	-0.1
UG120024	2019	7	-40.39	-0.95	-19.95	-0.38	-19.72	-0.34	1.49	0.012	-3.78
UG120124	2019	7	-41.35	-0.91	-28.22	-0.48	3.39	0.28	-1.64	-0.037	-2.15
UG120156	2019	7	-37.39	-0.84	-15.86	-0.25	-8.69	-0.16	0.73	-0.025	-3.78
UG120183	2019	7	-8.89	-0.51	-34.16	-0.55	-16.72	-0.32	1.39	0	-0.07
UG120193	2019	7	-7.21	-0.41	-32.21	-0.51	-14.45	-0.32	1.98	0	2.91
UG120198	2019	7	24.14	0.02	-32.36	-0.54	-21.12	-0.37	2.68	-0.026	-1.01
